# Supplementary material for: Coral larvae increase nitrogen assimilation to stabilize algal symbiosis and combat bleaching under increased temperature
Source: PLoS Biol. 2024 Nov 12;22(11):e3002875. doi: 10.1371/journal.pbio.3002875 (PMC11556732; doi:10.1371/journal.pbio.3002875)
Supplement: S1 Table — Survival and settlement were analyzed using linear mixed effect models with tank as a random intercept. Metabolic rates analyzed using or two-way analysis of variance tests. Physiological metrics analyzed using two-sample Welch t tests except for holobiont carbohydrates per symbiont cell analyzed with a Wilcoxon rank sum exact test due to violation of homogeneity of variance. Bold indicates P < 0.05. (XLSX) [file pbio.3002875.s011.xlsx]

## Sheet: S1 Table
	S1 Table. Statistical analyses of phenotypes, metabolic rates, symbiont physiology, and carbohydrate content in Montipora capitata larvae reared at ambient and high temperatures. Survival and settlement were analyzed using linear mixed effect models with tank as a random intercept. Metabolic rates analyzed using or two-way analysis of variance tests. Physiological metrics analyzed using two-sampl…
	Metric	Effect	SS	DF (effect, residual)	F	P
	PERFORMANCE
	Survival (%)	Treatment	0.011	1,60	0.175	0.677
		Time	1.049	5,60	3.241	0.012
		Treatment x Time	0.041	5,60	0.125	0.986
	Settlement (%)	Treatment	0.65	1106	0.183	0.67
		Time	368.03	4106	25.775	<0.001
		Treatment x Time	4.71	4106	0.33	0.857
	SIZE-NORMALIZED METABOLIC RATES
	Respiration (nmol O2 per mm3)	Treatment	0.184	1, 80	4.635	0.034
		Temperature	0.098	1, 80	2.481	0.119
		Treatment x Temperature	0.017	1, 80	0.42	0.519
	Net Photosynthesis (nmol O2 per mm3)	Treatment	0.009	1, 80	0.248	0.62
		Temperature	0.033	1, 80	0.946	0.334
		Treatment x Temperature	0.008	1, 80	0.241	0.625
	Gross Photosynthesis (nmol O2 per mm3)	Treatment	0.226	1, 80	2.31	0.133
		Temperature	0.29	1, 80	2.956	0.089
		Treatment x Temperature	0.071	1, 80	0.723	0.389
	Photosynthesis : Respiration	Treatment	1.012	1, 76	3.818	0.054
		Temperature	0.131	1, 76	0.495	0.484
		Treatment x Temperature	0.002	1, 76	0.009	0.926
	INDIVIDUAL-NORMALIZED METABOLIC RATES
	Respiration (nmol O2 per larva)	Treatment	6e-06	1, 80	0.077	0.783
		Temperature	0.000175	1, 80	2.35	0.129
		Treatment x Temperature	1.9e-05	1, 80	0.257	0.614
	Net Photosynthesis (nmol O2 per larva)	Treatment	0.000172	1, 80	2.818	0.097
		Temperature	5.7e-05	1, 80	0.938	0.336
		Treatment x Temperature	1.1e-05	1, 80	0.173	0.678
	Gross Photosynthesis (nmol O2 per larva)	Treatment	0.000157	1, 80	0.892	0.348
		Temperature	0.000508	1, 80	2.884	0.093
		Treatment x Temperature	8.9e-05	1, 80	0.507	0.479
	Photosynthesis : Respiration	Treatment	1.012	1, 76	3.818	0.054
		Temperature	0.131	1, 76	0.495	0.484
		Treatment x Temperature	0.002	1, 76	0.009	0.926
	Metric		Effect	DF	Test Statistic	P
	TISSUE CARBOHYDRATES
	Host Carbohydrates (µg per µg host protein)		Treatment	19.998	-1.759	0.094
	Host Carbohydrates (µg per symbiont cell)		Treatment	19.695	-0.279	0.784
	SYMBIONT CELL DENSITY
	Symbiont Cell Density (cells per µg host protein)		Treatment	20.93	-0.966	0.345
	CHLOROPHYLL CONTENT
	Chlorophyll a (µg per µg host protein)		Treatment	19.957	-1.469	0.157
	Chlorophyll a (µg per symbiont cell)		Treatment	19.682	0.002	0.999
	Chlorophyll c2 (µg per µg host protein)		Treatment	16.614	-0.727	0.477
	Chlorophyll c2 (µg per symbiont cell)		Treatment	19.891	-0.464	0.648
	Total chlorophyll (µg per µg host protein)		Treatment	18.645	-1.255	0.225
	Total chlorophyll (µg per symbiont cell)		Treatment	19.833	-0.384	0.705
	LARVAL SIZE
	Size (mm3)		Treatment	233.92	-3.87	<0.001
