# Supplementary material for: Coral larvae increase nitrogen assimilation to stabilize algal symbiosis and combat bleaching under increased temperature
Source: PLoS Biol. 2024 Nov 12;22(11):e3002875. doi: 10.1371/journal.pbio.3002875 (PMC11556732; doi:10.1371/journal.pbio.3002875)
Supplement: S2 Table — PERMANOVA analysis of metabolite pool size (12C unlabeled and 13C labeled samples) and metabolite enrichment (13C labeled samples) in Montipora capitata larvae reared at ambient and high temperatures with treatment as the main effect. Bold indicates P > 0.05. DF indicates degrees of freedom and SS indicates sum of squares. (XLSX) [file pbio.3002875.s012.xlsx]

## Sheet: S2 Table
	S2 Table. Permutational multivariate analysis of variance (PERMANOVA) of metabolite pool size for all samples with isotope, treatment, and their interaction as main effects. PERMANOVA analysis of metabolite pool size (12C unlabeled and 13C labeled samples) and metabolite enrichment (13C labeled samples) in Montipora capitata larvae reared at ambient and high temperatures with treatment as the mai…
	Samples	Response	Effect	DF	SS	R2	F	P
	All Samples	Pool Size	Isotope	1	245.91	0.119	3.468	0.001
			Treatment	1	326.29	0.158	4.602	0.001
			Isotope x Treatment	1	79.7	0.039	1.124	0.331
			Residual	20	1418.1	0.685
	C12 Samples	Pool Size	Treatment	1	202.88	0.205	2.578	0.025
			Residual	10	787.12	0.795
	C13 Samples	Pool Size	Treatment	1	220.51	0.223	2.866	0.005
			Residual	10	769.49	0.777
	C13 Samples	Enrichment	Treatment	1	193.45	0.228	2.96	0.003
			Residual	10	653.55	0.772
