# Supplementary material for: Coral larvae increase nitrogen assimilation to stabilize algal symbiosis and combat bleaching under increased temperature
Source: PLoS Biol. 2024 Nov 12;22(11):e3002875. doi: 10.1371/journal.pbio.3002875 (PMC11556732; doi:10.1371/journal.pbio.3002875)
Supplement: S3 Table — Relative difference calculated between ambient and high temperature treatments as fold change. Positive values indicate larger pool size at high temperature (bolded text), with negative values indicating larger pool size at ambient temperature. All metabolites shown here are considered statistically important in discriminating between treatments at VIP ≥1. (XLSX) [file pbio.3002875.s013.xlsx]

## Sheet: S3 Table
	S3 Table. Mean and standard error of mean (SE) pool size (log-transformed median-normalized pool size) of Variable Importance in Projection (VIP) metabolites in ambient and high temperature treatments. Relative difference calculated between ambient and high temperature treatments as fold change. Positive values indicate larger pool size at high temperature (bolded text), with negative values indi…
	VIP Metabolite	Pool Size
		Ambient		High		Fold Change	VIP
		Mean	SE	Mean	SE
	NADP+	0.0549921	0.00882421	0.161815	0.0163325	1.94251	1.7611
	NAD+	0.204108	0.0368072	0.548052	0.0532076	1.6851	1.72689
	Arginine-Glutamine	0.276393	0.0251406	0.572589	0.0508712	1.07165	1.73369
	Carbamoyl phosphate	0.0931246	0.0236776	0.168456	0.0387557	0.808928	1.04077
	Phosphocholine	0.216377	0.0125935	0.322984	0.0195539	0.492692	1.65366
	Glycerate	0.206116	0.0318318	0.303284	0.0380484	0.47142	1.13955
	ADP-D-Glucose	0.0399797	0.00690311	0.0557649	0.0043543	0.394832	1.06925
	Asparagine	0.371873	0.0217439	0.483715	0.029949	0.300752	1.39786
	Inositol	1.79378	0.0488521	2.2636	0.0358062	0.261915	1.86365
	Aspartate	0.886102	0.0324846	1.11273	0.0517145	0.255753	1.53044
	Adenosine	1.50651	0.0470554	1.79523	0.116152	0.191654	1.23015
	Homoarginine	0.0474168	0.00228623	0.0541852	0.00316795	0.142742	1.0938
	Aconitate	1.0435	0.0456124	1.18048	0.0618635	0.131271	1.10987
	UMP	1.82998	0.0454142	2.02065	0.0582009	0.104193	1.31727
	Proline	0.918671	0.0288869	1.01205	0.03951	0.101642	1.09623
	Glucose	2.82168	0.0606548	3.10745	0.1022	0.101275	1.21972
	Montiporic Acid A	5.40069	0.169405	5.85332	0.190876	0.0838099	1.04061
	Glutamate	3.32778	0.071318	3.56688	0.0694122	0.0718524	1.21553
	Montiporic Acid C	6.72491	0.154263	7.10984	0.142152	0.0572392	1.07529
	Alanine	1.23812	0.0499821	1.08215	0.0444504	-0.125977	1.30945
	Taurine	1.38442	0.0686758	1.19744	0.0629833	-0.135062	1.07716
	Lysine	1.12102	0.0465547	0.966482	0.0315689	-0.137852	1.34306
	Leucine	1.68318	0.0491909	1.43811	0.0558041	-0.145601	1.52051
	Thymine	0.106085	0.00711231	0.0855647	0.00840481	-0.193434	1.14574
	N-Acetylaspartate	0.220997	0.0211267	0.175954	0.0131491	-0.203816	1.14419
	Valine	1.14171	0.0258539	0.900396	0.0519711	-0.211363	1.63589
	Isoleucine	1.27154	0.0354867	0.988939	0.0458956	-0.222253	1.73072
	Theanine	0.91946	0.0568865	0.632261	0.0485694	-0.312357	1.56509
	Ribose phosphate	0.323575	0.0322009	0.216016	0.0195975	-0.33241	1.38535
	N-acetyl-glutamate	0.232164	0.0169136	0.147232	0.0038333	-0.365829	1.74297
	Xylose-5-phosphate	0.14709	0.00666243	0.0917813	0.0111475	-0.376021	1.66728
	Citrulline	0.0653824	0.00339395	0.0404468	0.00414025	-0.381381	1.68363
	N-Acetylputrescine	0.0257955	0.00402741	0.0125835	0.00411946	-0.512185	1.17975
