# Supplementary material for: Coral larvae increase nitrogen assimilation to stabilize algal symbiosis and combat bleaching under increased temperature
Source: PLoS Biol. 2024 Nov 12;22(11):e3002875. doi: 10.1371/journal.pbio.3002875 (PMC11556732; doi:10.1371/journal.pbio.3002875)
Supplement: S4 Table — Relative difference calculated between ambient and high temperature treatments as fold change. Positive values indicate greater enrichment at high temperature (bolded text), with negative values indicating greater enrichment at ambient temperature. All metabolites shown here are considered statistically important in discriminating between treatments at VIP ≥1. (XLSX) [file pbio.3002875.s014.xlsx]

## Sheet: S4 Table
	S4 Table. Mean and standard error of mean (SE) enrichment (proportion) of Variable Importance in Projection (VIP) metabolites in ambient and high temperature treatments. Relative difference calculated between ambient and high temperature treatments as fold change. Positive values indicate greater enrichment at high temperature (bolded text), with negative values indicating greater enrichment at a…
	VIP Metabolite	Enrichment
		Ambient		High		Fold Change	VIP
		Mean	SE	Mean	SE
	Arginine-Glutamine	0.0480171	0.00399455	0.100228	0.0121423	1.08733	1.78324
	Pantothenate	0.00203408	0.000464541	0.00414319	0.000866799	1.03689	1.26657
	Valine	0.00839934	0.00042423	0.0162502	0.00300743	0.934696	1.43442
	Ornithine	0.0191189	0.00456781	0.0360834	0.00603828	0.887314	1.30133
	Guanine	0.0303322	0.00532789	0.0564081	0.0101929	0.859675	1.3141
	Asparagine	0.0416672	0.00365835	0.0735496	0.0112615	0.765167	1.47107
	Glutamine	0.0865275	0.00108969	0.125956	0.00311479	0.455676	2.17135
	Taurine	0.0133605	0.000632663	0.0191701	0.00110283	0.434832	1.84905
	Citrulline	0.0495499	0.00201336	0.0683552	0.00770822	0.379523	1.35069
	Proline	0.0526731	0.00192072	0.0710332	0.00533235	0.348569	1.61279
	Lysine	0.0167964	0.0010084	0.0221054	0.00201644	0.316086	1.34637
	Adenine	0.00606575	0.00026525	0.00717934	0.000304416	0.183586	1.48089
	Alanine	0.145179	0.00576587	0.159465	0.00698562	0.0984041	1.0137
	Aspartate	0.183811	0.00416934	0.199119	0.0043568	0.0832855	1.40551
	Glutamate	0.162492	0.00397359	0.171892	0.00407339	0.0578477	1.0407
	Isocitrate	0.263992	0.002768	0.250499	0.00772086	-0.0511118	1.05867
	Aconitate	0.212152	0.00587996	0.196111	0.00789534	-0.075608	1.03599
	Fructose-6-phosphate	0.198385	0.00812497	0.178139	0.00743246	-0.102052	1.13076
	Citrate	0.254063	0.0118458	0.226435	0.00981838	-0.108748	1.1298
	Glycerol-3-phosphate	0.194788	0.00900682	0.172018	0.00816851	-0.116895	1.14398
	3-Phosphoglycerate	0.24873	0.0106215	0.218292	0.0151045	-0.122373	1.05657
	Pyruvate	0.195923	0.00660533	0.171193	0.00695439	-0.126224	1.42086
	Glucose-6-phosphate	0.212363	0.00756678	0.184116	0.00743118	-0.133011	1.44853
	Dihydroxyacetone phosphate	0.201323	0.00912361	0.171977	0.00671268	-0.145765	1.42526
	Adenosine	0.00729184	0.000529213	0.00569526	0.000333161	-0.218954	1.41009
	Sorbitol	0.0486472	0.00255376	0.0372261	0.0022585	-0.234773	1.63634
	GMP	0.00386184	0.000491021	0.00284367	0.000177494	-0.26365	1.17851
	AMP	0.00414648	0.000325742	0.00294358	0.000386937	-0.2901	1.36102
	Tyrosine	0.00610416	0.000799132	0.00410116	0.000869831	-0.328137	1.07339
	Lactate	0.130209	0.0136718	0.0821663	0.0173721	-0.368963	1.27799
	Leucine	0.00269313	0.000360568	0.00168809	0.000356276	-0.373184	1.19331
	NAD+	0.0422096	0.00758577	0.0237712	0.00101459	-0.436829	1.37236
	Phenylalanine	0.00311413	0.000276184	0.00174709	0.000144826	-0.438979	1.82022
	Guanosine	0.003105	0.000127143	0.00157133	0.000266311	-0.493935	1.9188
	Tryptophan	0.0263113	0.00268876	0.00977933	0.00109587	-0.628322	1.96713
	Glycerophosphocholine	0.00154647	0.000340891	0.000264662	0.000128331	-0.828861	1.66943
	L-arginino-succinate	0.0160764	0.0019109	0.00188462	0.0016553	-0.882771	1.95878
	Thymidine	0.000261544	0.000165459	0	0	-1	1.00367
