# Supplementary material for: Coral larvae increase nitrogen assimilation to stabilize algal symbiosis and combat bleaching under increased temperature
Source: PLoS Biol. 2024 Nov 12;22(11):e3002875. doi: 10.1371/journal.pbio.3002875 (PMC11556732; doi:10.1371/journal.pbio.3002875)
Supplement: S5 Table — Metabolites with a VIP <1 are considered not statistically important in discriminating between treatment groups. (XLSX) [file pbio.3002875.s015.xlsx]

## Sheet: S5 Table
	S5 Table. Variable Importance in Projection (VIP) for enrichment of metabolites with VIP values of <1. Metabolites with a VIP <1 are considered not statistically important in discriminating between treatment groups.
	Metabolite	VIP
	Carbamoyl phosphate	0
	Creatinine	0
	Glycerate	0
	Hydroxyproline	0
	Hypotaurine	0
	Hypoxanthine	0
	N-Acetylputrescine	0
	N-carbomoyl-L-aspartate	0
	NG-dimethyl-L-arginine	0
	S-adenosyl-L-homocysteine	0
	Thiamine	0
	Thymine	0
	Uric acid	0
	Uracil	0.0875545
	Inosine	0.0997004
	N-Acetylaspartate	0.120805
	Uridine	0.141923
	Isoleucine	0.15717
	Montiporic Acid A	0.207382
	UMP	0.212118
	5-Hydroxylysine	0.220011
	N-acetyl-glutamate	0.240943
	Arginine	0.24825
	Homoarginine	0.264332
	Glycine	0.28927
	Glutathione disulfide	0.291639
	a-ketoglutarate	0.33121
	Threonine	0.360955
	Glucose	0.383683
	Succinate	0.397304
	Mannose-6-phosphate	0.424212
	Montiporic Acid D	0.429224
	UDP-N-acetyl-glucosamine	0.470195
	Xylose-5-phosphate	0.534477
	NADP+	0.53782
	Serine	0.549953
	Theanine	0.581856
	2-Hydroxyglutarate	0.591907
	Malate	0.656466
	Ribose phosphate	0.660992
	Montiporic Acid B	0.681661
	Phosphocholine	0.681661
	UDP-D-Glucose	0.684361
	Montiporic Acid C	0.697653
	ADP-D-Glucose	0.697939
	FAD	0.698922
	CMP	0.741948
	Inositol	0.74936
	CDP-Choline	0.792525
	Ribitol	0.807944
	Methionine sulfoxide	0.875838
	Phenyllactic acid	0.973804
