# Supplementary material for: Coral larvae increase nitrogen assimilation to stabilize algal symbiosis and combat bleaching under increased temperature
Source: PLoS Biol. 2024 Nov 12;22(11):e3002875. doi: 10.1371/journal.pbio.3002875 (PMC11556732; doi:10.1371/journal.pbio.3002875)
Supplement: S6 Table — DF = degrees of freedom; SS = sum of squares; FDR = false discovery rate adjusted P-value. Bold indicates adjusted P < 0.05. (XLSX) [file pbio.3002875.s016.xlsx]

## Sheet: S6 Table
	S6 Table. Analysis of variance (ANOVA) tests for the effect of treatment and number of carbons labeled for each metabolite in labeled carbon positions. DF = degrees of freedom; SS = sum of squares; FDR = false discovery rate adjusted P value. Bold indicates adjusted P<0.05.
	Metabolite	Main Effect	DF	SS	F	P	FDR P
	2-Hydroxyglutarate	treatment	1	2.87e-05	0.740698	0.393546	0.507872
		carbon	4	0.0459878	296.832	<0.001	<0.001
		treatment:carbon	4	3.52e-05	0.227365	0.921803	0.982543
	3-Phosphoglycerate	treatment	1	0.00160474	2.62973	0.115344	0.181255
		carbon	2	0.196962	161.384	<0.001	<0.001
		treatment:carbon	2	0.000451053	0.369577	0.694129	0.789871
	5-Hydroxylysine	treatment	1	3.54e-07	0.0458178	0.831233	0.90573
		carbon	5	0.000176845	4.58393	0.00131663	0.00295282
		treatment:carbon	5	1.77e-06	0.0458178	0.998699	0.999995
	a-ketoglutarate	treatment	1	1.25e-05	0.371162	0.54513	0.648873
		carbon	4	0.121926	906.356	<0.001	<0.001
		treatment:carbon	4	1.28e-05	0.0954568	0.983455	0.999995
	Aconitate	treatment	1	6.11e-05	0.908283	0.344394	0.465234
		carbon	5	0.172361	512.118	<0.001	<0.001
		treatment:carbon	5	0.00239532	7.11695	<0.001	<0.001
	Adenine	treatment	1	4.51e-06	3.41297	0.0706064	0.119927
		carbon	4	0.0038783	733.509	<0.001	<0.001
		treatment:carbon	4	2.19e-06	0.413558	0.798043	0.877848
	Adenosine	treatment	1	1.36e-05	11.6782	0.000915756	0.00213676
		carbon	9	0.000909467	86.619	<0.001	<0.001
		treatment:carbon	9	2.08e-05	1.98185	0.0491176	0.086612
	ADP-D-Glucose	treatment	1	2.77e-05	0.0790987	0.778886	0.860874
		carbon	15	0.128648	24.485	<0.001	<0.001
		treatment:carbon	15	0.009741	1.85395	0.0316372	0.0594163
	Alanine	treatment	1	0.000582583	3.41982	0.0742935	0.124361
		carbon	2	0.0659201	193.479	<0.001	<0.001
		treatment:carbon	2	0.00036153	1.06111	0.358704	0.478964
	AMP	treatment	1	5.35e-06	4.62767	0.033869	0.0625898
		carbon	9	0.000929424	89.2475	<0.001	<0.001
		treatment:carbon	9	4.49e-05	4.31411	<0.001	<0.001
	Arginine	treatment	1	8.87e-06	0.123779	0.726204	0.814335
		carbon	5	0.00425446	11.8786	<0.001	<0.001
		treatment:carbon	5	4.43e-05	0.123779	0.986542	0.999995
	Arginine-Glutamine	treatment	1	0.0124081	69.4203	<0.001	<0.001
		carbon	10	0.14024	78.4608	<0.001	<0.001
		treatment:carbon	10	0.0159829	8.94204	<0.001	<0.001
	Asparagine	treatment	1	0.00240312	13.3285	0.000748721	0.00178304
		carbon	3	0.0111361	20.5881	<0.001	<0.001
		treatment:carbon	3	0.000240477	0.444588	0.722449	0.814076
	Aspartate	treatment	1	0.000939443	12.5229	0.00103574	0.00236887
		carbon	3	0.273117	1213.56	<0.001	<0.001
		treatment:carbon	3	0.0004549	2.02129	0.12633	0.195854
	CDP-Choline	treatment	1	5.19e-06	1.81973	0.179251	0.26207
		carbon	15	6.67e-05	1.56037	0.0904069	0.148113
		treatment:carbon	15	3.71e-05	0.868462	0.600376	0.700439
	Citrate	treatment	1	0.000888361	2.32759	0.132353	0.202474
		carbon	5	0.177405	92.9635	<0.001	<0.001
		treatment:carbon	5	0.00378265	1.98218	0.0942449	0.153314
	Citrulline	treatment	1	0.00636551	5.57174	0.0215207	0.0421295
		carbon	5	1.25114	219.025	<0.001	<0.001
		treatment:carbon	5	0.0318276	5.57174	<0.001	<0.001
	CMP	treatment	1	2.26e-07	0.825064	0.366129	0.482363
		carbon	8	5.04e-06	2.2977	0.0274147	0.0523371
		treatment:carbon	8	3.85e-06	1.75299	0.0970239	0.156731
	Dihydroxyacetone phosphate	treatment	1	0.0022574	14.7329	0.000594237	0.00146031
		carbon	2	0.115078	375.528	<0.001	<0.001
		treatment:carbon	2	0.000216548	0.706651	0.50132	0.606308
	FAD	treatment	1	7.76e-08	1	0.318206	0.435784
		carbon	26	2.02e-06	1	0.468127	0.575199
		treatment:carbon	26	2.02e-06	1	0.468127	0.575199
	Fructose-6-phosphate	treatment	1	0.00199989	27.1496	<0.001	<0.001
		carbon	5	0.228844	621.337	<0.001	<0.001
		treatment:carbon	5	0.0020537	5.57603	<0.001	<0.001
	Glucose	treatment	1	0.000107128	1.16138	0.285493	0.404594
		carbon	5	0.10272	222.718	<0.001	<0.001
		treatment:carbon	5	0.00203583	4.41409	0.00172863	0.00383956
	Glucose-6-phosphate	treatment	1	0.00281155	47.5699	<0.001	<0.001
		carbon	5	0.279732	946.582	<0.001	<0.001
		treatment:carbon	5	0.00224186	7.58621	<0.001	<0.001
	Glutamate	treatment	1	0.000136169	6.31452	0.0152453	0.0306232
		carbon	4	0.192757	2234.66	<0.001	<0.001
		treatment:carbon	4	9.27e-05	1.07451	0.379057	0.491923
	Glutamine	treatment	1	0.00409725	294.224	<0.001	<0.001
		carbon	4	0.0445801	800.327	<0.001	<0.001
		treatment:carbon	4	0.00110968	19.9216	<0.001	<0.001
	Glutathione disulfide	treatment	1	0.00123877	0.515464	0.473714	0.577921
		carbon	19	0.180199	3.94645	<0.001	<0.001
		treatment:carbon	19	0.0131374	0.287717	0.998658	0.999995
	Glycerol-3-phosphate	treatment	1	0.00226409	14.175	0.000725325	0.00174531
		carbon	2	0.108966	341.107	<0.001	<0.001
		treatment:carbon	2	0.00119518	3.74137	0.0354282	0.0639368
	Glycerophosphocholine	treatment	1	4.93e-05	12.3839	0.00065338	0.00158874
		carbon	9	0.000885655	24.7236	<0.001	<0.001
		treatment:carbon	9	0.00044362	12.3839	<0.001	<0.001
	Glycine	treatment	1	1.38e-05	0.369884	0.549912	0.648873
		carbon	1	0.000561972	15.0724	<0.001	0.00213966
		treatment:carbon	1	3.14e-05	0.842561	0.369603	0.482363
	GMP	treatment	1	1.46e-05	3.30512	0.0720584	0.1215
		carbon	9	0.000754912	18.9566	<0.001	<0.001
		treatment:carbon	9	8.44e-05	2.11849	0.0346251	0.0629795
	Guanine	treatment	1	0.0032023	14.6093	<0.001	<0.001
		carbon	4	0.0462667	52.7686	<0.001	<0.001
		treatment:carbon	4	0.00253192	2.88774	0.0315223	0.0594163
	Guanosine	treatment	1	9.02e-06	5.72052	0.0186369	0.036796
		carbon	9	0.00041362	29.1586	<0.001	<0.001
		treatment:carbon	9	4.98e-05	3.5112	0.000820435	0.00193388
	Homoarginine	treatment	1	9.81e-06	0.134996	0.714416	0.808971
		carbon	6	0.00243821	5.59051	<0.001	<0.001
		treatment:carbon	6	5.89e-05	0.134996	0.991299	0.999995
	Inosine	treatment	1	5.39e-06	0.813125	0.369365	0.482363
		carbon	9	0.000692958	11.6255	<0.001	<0.001
		treatment:carbon	9	0.00012656	2.12326	0.0342014	0.0627025
	Inositol	treatment	1	9.07e-07	0.830597	0.365747	0.482363
		carbon	5	0.000161261	29.5192	<0.001	<0.001
		treatment:carbon	5	9.53e-07	0.174508	0.971107	0.999995
	Isocitrate	treatment	1	9.25e-05	1.16965	0.283802	0.404594
		carbon	5	0.203974	516.066	<0.001	<0.001
		treatment:carbon	5	0.00109505	2.77054	0.0256635	0.0498174
	Isoleucine	treatment	1	2.17e-06	0.683351	0.41171	0.528362
		carbon	5	0.00060737	38.2771	<0.001	<0.001
		treatment:carbon	5	2.67e-05	1.68377	0.152356	0.22706
	L-arginino-succinate	treatment	1	0.00604217	31.5112	<0.001	<0.001
		carbon	9	0.0871012	50.4723	<0.001	<0.001
		treatment:carbon	9	0.0543796	31.5112	<0.001	<0.001
	Lactate	treatment	1	0.0077567	11.5335	0.00194342	0.00427552
		carbon	2	0.0299634	22.2764	<0.001	<0.001
		treatment:carbon	2	0.0016968	1.2615	0.297825	0.416955
	Leucine	treatment	1	1.24e-06	0.288647	0.593076	0.695434
		carbon	5	0.000189228	8.82011	<0.001	<0.001
		treatment:carbon	5	7.15e-05	3.33498	0.0100647	0.0211359
	Lysine	treatment	1	5.52e-05	15.9786	<0.001	<0.001
		carbon	5	0.00120878	70.0277	<0.001	<0.001
		treatment:carbon	5	3.54e-05	2.05354	0.0838933	0.138424
	Malate	treatment	1	4.63e-05	0.519264	0.475346	0.577921
		carbon	3	0.119127	445.292	<0.001	<0.001
		treatment:carbon	3	0.000106398	0.39771	0.755358	0.842936
	Mannose-6-phosphate	treatment	1	0.00206093	1.71303	0.195583	0.284149
		carbon	5	0.168185	27.9588	<0.001	<0.001
		treatment:carbon	5	0.00680839	1.13182	0.353495	0.474752
	Methionine sulfoxide	treatment	1	0.00269111	3.85371	0.0552108	0.0964631
		carbon	4	3.62376	1297.32	<0.001	<0.001
		treatment:carbon	4	0.00577317	2.06682	0.0991675	0.159081
	Montiporic Acid A	treatment	1	3.07e-09	0.086098	0.769632	0.854736
		carbon	13	3e-06	6.45628	<0.001	<0.001
		treatment:carbon	13	3.99e-08	0.086098	0.999991	0.999995
	Montiporic Acid B	treatment	1	5.73e-11	1	0.31882	0.435784
		carbon	15	8.6e-10	1	0.457838	0.568606
		treatment:carbon	15	8.6e-10	1	0.457838	0.568606
	Montiporic Acid C	treatment	1	2.99e-07	1.02854	0.312251	0.431916
		carbon	13	4.64e-06	1.22626	0.266844	0.382864
		treatment:carbon	13	3.89e-06	1.02854	0.42763	0.542761
	Montiporic Acid D	treatment	1	7.42e-08	0.357663	0.550559	0.648873
		carbon	17	2.36e-05	6.69751	<0.001	<0.001
		treatment:carbon	17	1.26e-06	0.357663	0.991532	0.999995
	N-acetyl-glutamate	treatment	1	0.00021795	0.444098	0.507342	0.610395
		carbon	6	0.273893	93.0145	<0.001	<0.001
		treatment:carbon	6	0.00207378	0.704259	0.647135	0.743722
	N-Acetylaspartate	treatment	1	4.04e-08	0.00475313	0.945264	0.99706
		carbon	5	0.000596304	14.029	<0.001	<0.001
		treatment:carbon	5	2.02e-07	0.00475313	0.999995	0.999995
	NAD+	treatment	1	0.000587235	4.29274	0.0394968	0.0701829
		carbon	20	0.0734867	26.8598	<0.001	<0.001
		treatment:carbon	20	0.0119372	4.36309	<0.001	<0.001
	NADP+	treatment	1	2.23e-05	0.216535	0.642175	0.741712
		carbon	20	0.0169895	8.23278	<0.001	<0.001
		treatment:carbon	20	0.00346995	1.68147	0.0382282	0.0684552
	Ornithine	treatment	1	0.0012938	9.28437	0.0036855	0.00795655
		carbon	4	0.00997823	17.9011	<0.001	<0.001
		treatment:carbon	4	0.00136489	2.44864	0.0581916	0.100315
	Pantothenate	treatment	1	2.07e-05	11.2354	0.00117487	0.00266074
		carbon	8	0.000264327	17.9162	<0.001	<0.001
		treatment:carbon	8	4.49e-05	3.04559	0.00445563	0.00944267
	Phenylalanine	treatment	1	3.03e-06	18.0098	<0.001	<0.001
		carbon	8	0.000317226	235.924	<0.001	<0.001
		treatment:carbon	8	2.58e-05	19.1585	<0.001	<0.001
	Phenyllactic acid	treatment	1	5.8e-05	2.31822	0.131372	0.202313
		carbon	8	0.00104533	5.22568	<0.001	<0.001
		treatment:carbon	8	0.000463729	2.31822	0.026104	0.0502501
	Phosphocholine	treatment	1	3.64e-09	1	0.320755	0.435849
		carbon	6	2.18e-08	1	0.432382	0.542828
		treatment:carbon	6	2.18e-08	1	0.432382	0.542828
	Proline	treatment	1	0.00096692	17.1422	<0.001	<0.001
		carbon	4	0.0211301	93.6521	<0.001	<0.001
		treatment:carbon	4	0.000407109	1.80437	0.142708	0.215461
	Pyruvate	treatment	1	0.00246724	21.2396	<0.001	<0.001
		carbon	2	0.0737167	317.3	<0.001	<0.001
		treatment:carbon	2	0.00118022	5.08004	0.0125863	0.0258515
	Ribitol	treatment	1	6.07e-05	1.97108	0.166514	0.246569
		carbon	4	0.00529242	42.981	<0.001	<0.001
		treatment:carbon	4	3.94e-05	0.319653	0.863495	0.936466
	Ribose phosphate	treatment	1	1.6e-06	0.00943831	0.922995	0.982543
		carbon	4	0.0548749	81.0572	<0.001	<0.001
		treatment:carbon	4	0.00112477	1.66143	0.173699	0.25557
	Serine	treatment	1	0.000705679	1.7127	0.200573	0.289577
		carbon	2	0.0188671	22.8954	<0.001	<0.001
		treatment:carbon	2	0.00174342	2.11566	0.138186	0.210006
	Sorbitol	treatment	1	0.000287385	25.1788	<0.001	<0.001
		carbon	5	0.00631952	110.735	<0.001	<0.001
		treatment:carbon	5	0.000231899	4.0635	0.00304673	0.00663957
	Succinate	treatment	1	0.000117025	0.417155	0.522048	0.624835
		carbon	3	0.173895	206.627	<0.001	<0.001
		treatment:carbon	3	2.06e-05	0.0245075	0.994725	0.999995
	Taurine	treatment	1	0.00014518	6.93932	0.0159013	0.0316655
		carbon	1	0.000558977	26.7179	<0.001	<0.001
		treatment:carbon	1	5.91e-05	2.82387	0.108425	0.171549
	Theanine	treatment	1	2.22e-06	0.671717	0.415235	0.529941
		carbon	6	3.94e-05	1.98396	0.0795195	0.132151
		treatment:carbon	6	1.33e-05	0.671717	0.672759	0.769343
	Threonine	treatment	1	8.34e-06	0.238632	0.627863	0.728826
		carbon	3	0.00338833	32.3141	<0.001	<0.001
		treatment:carbon	3	2.5e-05	0.238632	0.868884	0.937907
	Thymidine	treatment	1	2.05e-06	2.49866	0.117101	0.182773
		carbon	9	1.85e-05	2.49866	0.0127579	0.0258515
		treatment:carbon	9	1.85e-05	2.49866	0.0127579	0.0258515
	Tryptophan	treatment	1	0.00043723	25.8962	<0.001	<0.001
		carbon	10	0.00372613	22.069	<0.001	<0.001
		treatment:carbon	10	0.000809617	4.79519	<0.001	<0.001
	Tyrosine	treatment	1	9.05e-06	4.69741	0.0328484	0.0611933
		carbon	8	0.000982877	63.7438	<0.001	<0.001
		treatment:carbon	8	3.08e-05	1.99777	0.0555394	0.0964631
	UDP-D-Glucose	treatment	1	0.00222068	8.67781	0.00373545	0.00798972
		carbon	14	0.573483	160.073	<0.001	<0.001
		treatment:carbon	14	0.0153644	4.28857	<0.001	<0.001
	UDP-N-acetyl-glucosamine	treatment	1	0.000115735	2.64136	0.105967	0.168817
		carbon	16	0.0826478	117.89	<0.001	<0.001
		treatment:carbon	16	0.00145996	2.0825	0.0111	0.0230999
	UMP	treatment	1	7.39e-07	0.0167799	0.897222	0.963991
		carbon	8	0.0137323	38.9941	<0.001	<0.001
		treatment:carbon	8	0.000432563	1.2283	0.291852	0.411084
	Uracil	treatment	1	1.2e-06	0.00631262	0.937069	0.99295
		carbon	3	0.0134371	23.5501	<0.001	<0.001
		treatment:carbon	3	3.6e-06	0.00631262	0.999298	0.999995
	Uridine	treatment	1	1.53e-05	0.062262	0.803524	0.879688
		carbon	8	0.145364	74.025	<0.001	<0.001
		treatment:carbon	8	0.000399062	0.203217	0.989631	0.999995
	Valine	treatment	1	0.000275517	13.846	0.000503286	0.0012501
		carbon	4	0.00100149	12.5823	<0.001	<0.001
		treatment:carbon	4	0.000194275	2.44081	0.0588323	0.100669
	Xylose-5-phosphate	treatment	1	0.0131755	2.12752	0.150928	0.226392
		carbon	4	0.520756	21.0224	<0.001	<0.001
		treatment:carbon	4	0.0306011	1.23533	0.307927	0.428501
