# Supplementary material for: Coral larvae increase nitrogen assimilation to stabilize algal symbiosis and combat bleaching under increased temperature
Source: PLoS Biol. 2024 Nov 12;22(11):e3002875. doi: 10.1371/journal.pbio.3002875 (PMC11556732; doi:10.1371/journal.pbio.3002875)
Supplement: S7 Table — Metabolites with a VIP <1 are considered not statistically important in discriminating between treatment groups. (XLSX) [file pbio.3002875.s017.xlsx]

## Sheet: S7 Table
	S7 Table. Variable Importance in Projection (VIP) of pool size (log-transformed median-normalized pool size) for metabolites with VIP values of <1. Metabolites with a VIP <1 are considered not statistically important in discriminating between treatment groups.
	Metabolite	VIP
	Ornithine	0.0389618
	Glycine	0.0936631
	Serine	0.16993
	Citrate	0.212207
	S-adenosyl-L-homocysteine	0.252719
	Thymidine	0.256309
	Arginine	0.267351
	3-Phosphoglycerate	0.284031
	Glycerol-3-phosphate	0.339225
	a-ketoglutarate	0.343457
	Hypoxanthine	0.404821
	Hypotaurine	0.405536
	Isocitrate	0.422988
	Uracil	0.450008
	N-carbomoyl-L-aspartate	0.478137
	Adenine	0.493899
	AMP	0.501823
	Lactate	0.543715
	Uric acid	0.547505
	Malate	0.555554
	Inosine	0.557471
	Thiamine	0.559034
	CDP-Choline	0.570935
	Guanine	0.574939
	Succinate	0.580217
	5-Hydroxylysine	0.582941
	Methionine sulfoxide	0.625054
	Fructose-6-phosphate	0.650178
	FAD	0.663713
	Phenylalanine	0.685422
	UDP-N-acetyl-glucosamine	0.721185
	UDP-D-Glucose	0.72279
	Creatinine	0.74108
	NG-dimethyl-L-arginine	0.743023
	Dihydroxyacetone phosphate	0.749179
	Tryptophan	0.755
	Glutamine	0.757692
	2-Hydroxyglutarate	0.771808
	Pyruvate	0.775014
	Glycerophosphocholine	0.777353
	Montiporic Acid D	0.788268
	Uridine	0.805403
	GMP	0.809111
	Montiporic Acid B	0.82002
	Guanosine	0.82269
	Tyrosine	0.836659
	Glucose-6-phosphate	0.843994
	Mannose-6-phosphate	0.844122
	Glutathione disulfide	0.859944
	L-arginino-succinate	0.865434
	Threonine	0.866818
	Pantothenate	0.874296
	Hydroxyproline	0.917336
	Sorbitol	0.924931
	Ribitol	0.93589
	Phenyllactic acid	0.936097
	CMP	0.991266
